# Supplementary material for: Association of Macrolide Resistance Genotypes and Synergistic Antibiotic Combinations for Combating Macrolide-Resistant MRSA Recovered from Hospitalized Patients
Source: Biology (Basel). 2021 Jul 6;10(7):624. doi: 10.3390/biology10070624 (PMC8301042; doi:10.3390/biology10070624)
Supplement: Supplementary file 1 [file biology-10-00624-s001.zip]

Archive with 1 entries (1 files):
- biology-1263493-supplementary.pdf
